# Supplementary material for: Long-Term Real-World Effectiveness and Response Trajectories of Dupilumab in Paediatric Atopic Dermatitis
Source: J Clin Med. 2026 Jun 23;15(13):4862. doi: 10.3390/jcm15134862 (PMC13361447; doi:10.3390/jcm15134862)
Supplement: Supplementary file 1 [file jcm-15-04862-s001.zip]

Archive with 1 entries (1 files):
- jcm-4371023-supplementary.pdf
